# Supplementary material for: Whole-genome analysis of monozygotic Brazilian twins discordant for type 1 narcolepsy: a case report
Source: BMC Neurol. 2022 Nov 18;22:439. doi: 10.1186/s12883-022-02921-w (PMC9673436; doi:10.1186/s12883-022-02921-w)
Supplement: Supplementary file 16 — Additional file 16: Supplementary Table 15. [file 12883_2022_2921_MOESM16_ESM.xlsx]

## Sheet: Sheet1
Position	Change	dbSNP ID	Variant class	Gene	Consequence	Amino acids	Feature	SIFT	PolyPhen
chr6:31356227	C>G	rs2523600	SNV	HLA-B	missense variant	E/Q	ENST00000412585	tolerated low confidence (0.43)	benign (0.277)
chr6:31356227	C>G	rs2523600	SNV	HLA-B	missense variant	E/Q	ENST00000434333	tolerated low confidence (0.23)	possibly damaging (0.789)
chr6:31356227	C>G	rs2523600	SNV	HLA-B	missense variant	E/Q	NM 005514.8	tolerated low confidence (0.43)	benign (0.277)
chr6:31356748-31356749	CC>-	rs750527298	deletion	HLA-B	frameshift variant	QA/HX	ENST00000412585	-	-
chr6:31356748-31356749	CC>-	rs750527298	deletion	HLA-B	frameshift variant	QA/HX	ENST00000434333	-	-
chr6:31356748-31356749	CC>-	rs750527298	deletion	HLA-B	frameshift variant	QA/HX	NM 005514.8	-	-
chr6:31356751-31356752	->TT	rs749557905	insertion	HLA-B	frameshift variant	-/X	ENST00000412585	-	-
chr6:31356751-31356752	->TT	rs749557905	insertion	HLA-B	frameshift variant	-/X	ENST00000434333	-	-
chr6:31356751-31356752	->TT	rs749557905	insertion	HLA-B	frameshift variant	-/X	NM 005514.8	-	-
chr6:31356754	C>T	rs1131204	SNV	HLA-B	missense variant	A/T	ENST00000412585	tolerated low confidence (0.53)	benign (0.003)
chr6:31356754	C>T	rs1131204	SNV	HLA-B	missense variant	A/T	ENST00000434333	tolerated low confidence (0.57)	benign (0.047)
chr6:31356754	C>T	rs1131204	SNV	HLA-B	missense variant	A/T	NM 005514.8	tolerated low confidence (0.53)	benign (0.003)
chr6:31356928	A>C	rs1131170	SNV	HLA-B	missense variant	S/A	ENST00000412585	tolerated low confidence (1)	benign (0.001)
chr6:31356928	A>C	rs1131170	SNV	HLA-B	missense variant	S/A	ENST00000434333	tolerated low confidence (1)	benign (0.027)
chr6:31356928	A>C	rs1131170	SNV	HLA-B	missense variant	S/A	NM 005514.8	tolerated low confidence (1)	benign (0.001)
chr6:31356979	G>A	rs41552714	SNV	HLA-B	missense variant	L/F	ENST00000434333	deleterious low confidence (0.01)	unknown (0)
